# Supplementary material for: Spatial and Temporal Analysis of Water Quality in High Andean Lakes with Sentinel-2 Satellite Automatic Water Products
Source: Sensors (Basel). 2023 Oct 27;23(21):8774. doi: 10.3390/s23218774 (PMC10650759; doi:10.3390/s23218774)
Supplement: Supplementary file 1 [file sensors-23-08774-s001.zip › Table S1.xls]

## Sheet: Table.S1
Table S1. Detail of comparative RMSE results of the CHL or SD product for each lake after applying the different atmospheric corrections
			ATMOSPHERIC CORRECTION C2RCC VERSION
LAKE	IN SITU SAMPLE POINT	VARIABLE	SECCHI-in situ	C2RCC	C2X	C2X-COMPLEX
YAMBO	Point 1	CHL	93.87	0.159174	65.4924	77.7497
	Point 2		96.23	0.593924	99.9741	63.7764
	Point 3		116.505	3.21419	51.8795	96.7668
	Point 4		92.85	2.57374	80.2155	87.4475
	Point 5		81.55	4.57358	49.8322	82.1469
	RMSE			94.6974	35.1039	18.6131
COLTA	P-1	SECCHI disck	2.2	32.2145	26.9039	7.74756
	P-2		2	39.9055	26.3779	1.50846
	P-3		1.9	48.3268	27.5025	2.27027
	P-4		2.3	41.0861	24.1758	2.07245
	P-5		2	32.1735	23.722	2.41813
	P-6		2.1	46.6574	21.1013	1.41699
	P-7		2.2	43.9638	22.6628	3.42458
	P-8		1.6	38.9733	29.8906	1.91663
	P-10		2.4	40.4955	13.1203	2.40834
	P-11		2.6	38.3921	20.7334	3.08832
	P-12		2.7	33.3046	30.7372	6.96014
	P-13		2.4	38.6734	7.95849	8.82565
	P-14		2.7	37.605	28.1975	4.63814
	P-15		1.5	39.341	6.76792	2.01828
	P-16		1.8	21.0874	0.431186	8.6318
	RMSE			36.5526	20.5443	3.09647
ATILLO	M-P1	CHL	2.2	0.206193	0.473597	1.88171
	M-P2		2	0.0522595	0.758136	2.38106
	M-P3		1.9	0.0878663	1.66015	8.67214
	M-P4		2.3	0.0852699	2.64552	7.59563
	A-P1		2	0.112055	11.7036	24.3892
	A-P2		2.1	1.12689	1.24203	5.17749
	N-P1		2.2	0.379061	0.000375732	4.617
	K-P1		1.6	0.546633	0.666231	2.67654
	RMSE			0.745645	3.80101	9.24
